# Supplementary material for: Association between Visceral Adipose Tissue Metabolism and Alzheimer’s Disease Pathology
Source: Metabolites. 2022 Mar 17;12(3):258. doi: 10.3390/metabo12030258 (PMC8949138; doi:10.3390/metabo12030258)
Supplement: Supplementary file 1 [file metabolites-12-00258-s001.zip]

Archive with 1 entries (1 files):
- metabolites-1607784-supplementary.pdf
